# Supplementary material for: Discovery and validation of small molecule stabilizers of mutant triose phosphate isomerase (TPI) as potential lead candidates for TPI deficiency
Source: SLAS Discov. Author manuscript; Available in PMC 2025 Dec 16. (PMC12707346; doi:10.1016/j.slasd.2025.100278)
Supplement: 1 [file NIHMS2122050-supplement-1.xlsx]

## Sheet: CUMBRE MOLPORT HeLa_DR
SUPPLEMENTAL TABLE 1. Repurchased hits and SAR compounds from CUMBRE pilot screen
Primary screen hits
Molport ID	Supplier	Catalogue number	PubChem CID	SMILES	EC50 from aggregated curves	n	Notes
MolPort-000-442-846	Vitas M Chemical Limited and Enamine, Inc.	STK010975 and custom resynthesis	135519145	CCN(CC)C1=CC=C(/C=N/NC(C2=CC=CS2)=O)C(O)=C1	1.35	12
MolPort-000-901-364	Specs	AR-422/13390035	135470707	COC1=CC(OCCSC(N2)=NC(C=C2C)=O)=CC=C1	7.59	5
MolPort-000-928-743	TimTec, LLC	ST039891	730091	O=C(N)C1=CC(C=C2F)=C(C=C2)N1	1.86	2	small max response
MolPort-001-000-786	Vitas M Chemical Limited	STK092615	3096076	CC(C)(CO)NC(C([N+]([O-])=O)=C1)=CC=C1[N+]([O-])=O	7.24	4
MolPort-001-531-200	Specs	AN-329/41328822	652152	O=C(N)C1=C(Cl)C(C=C2)=C(C=C2OC)S1	5.13	1	Slightly insoluble at 300 µM in media
MolPort-001-665-378	Vitas M Chemical Limited	STL404709	4359300	CN1C=C([N+]([O-])=O)C(C(NC(C=C2)=CC=C2[N+]([O-])=O)=O)=N1	13.2	2
MolPort-001-952-676	Specs	AN-329/40366408	9593659	O=C(N/N=C(C)/C(C)(C)C)C(C=CC=C1)=C1O	11.2	5
MolPort-002-192-625	TimTec, LLC	ST011351	1244886	COC(C=C1)=CC=C1NC(/C=C/C2=CC=C(O2)C3=C(C=CC=C3)[N+]([O-])=O)=O	4.57	2	steep Hill slope, small max response
MolPort-002-264-226	TimTec, LLC	ST027959	726295	S=C(NC1=CC=C(C=C1)C(OC)=O)NC2=CC=CC=N2	3.47	4
MolPort-002-711-025	TimTec, LLC	ST032453	574035	CCN1CCCC(C1)NC(=O)c1sc2nc(C)cc(COC)c2c1N	NA	2
MolPort-004-953-469	TimTec, LLC	UPPDI-00458172	728348	COC(C1=CC=C(NC(N/N=C2CCCC\2)=S)C=C1)=O	NA	1
MolPort-001-498-246	TimTec, LLC	ST034875	3623699	O=C(/C1=N\NC2=CC([N+]([O-])=O)=CC=C2)N(C(N)=S)N=C1C	NA	3
MolPort-002-712-392	Vitas M Chemical Limited	STK677975	4260735	O=C(O)C1NC(C2=CC(OC)=C(OCC3=CC=CC=C3Cl)C=C2)SC1	NA	2	small max response, only active at 100 µM.
MolPort-001-026-351	Specs	AN-329/40239033	681162	S=C(NC1=CC=CC(C)=C1)N/N=C2CCCC\2	NA	6	occasional small max response. Thiosemicarbazone
MolPort-002-713-549	TimTec, LLC	ST032594	4336239	CCOC(=O)C(Cc1ccc(cc1)[N+]([O-])=O)(Cc1ccc(cc1)[N+]([O-])=O)C(N)=O	NA	2
MolPort-004-949-632	TimTec, LLC	ST014093	4280772	Nc1cc(-c2ccc(Br)cc2)c(C#N)c(SCC#N)n1	NA	1	green and red autofluorescent
MolPort-001-523-726	Specs	AN-329/40826165	9677906	S=C(NC1=CC=CC=C1)N/N=C(CCC2)/CC2C	NA	1	thiosemicarbazone
MolPort-004-875-788	Otava, Ltd.	4788420	135971158	OC(/C1=C/C2=CC=CC=C2)=N/C(S1)=N/N=C/C3=CC=CC=C3	NA	2
MolPort-002-206-569	TimTec, LLC	ST051680	2173026	[O-][N+](C1=CC(C(NCCOC2=CC=C(C=C2)Cl)=O)=C(OC)C=C1)=O	NA	4
MolPort-000-510-550	Vitas M Chemical Limited	STK789057	629655	O=C(C1)C(C(CC1(C)C)=N2)=CN=C2NC3=NC(C=CC=C4)=C4S3	NA	2
MolPort-001-796-978	Vitas M Chemical Limited	STK767856	602158	O=C(N(C)C1=C(C2=O)N3CC(C4=CC=C(F)C=C4)=NNC3=N1)N2C	NA	2	incomplete curve
MolPort-001-839-994	TimTec, LLC	ST012214	988134	O=C(NC1=CC=C(C=C1)F)CN(CCO)S(C2=CC=C(Br)C=C2)(=O)=O	NA	1	insoluble at 300 µM in media
MolPort-003-903-499	TimTec, LLC	ST013575	5022171	O=C(CNCCNC1=C(Cl)C=C(C=C1)[N+]([O-])=O)NC2=CC=CC=C2[N+]([O-])=O	NA	2
MolPort-000-694-510	Otava, Ltd.	7510370010	1591099	ClC1=CC=C(C=C1)C2=NC3=CC=CC=C3C(NCCCN(C)C)=N2	incomplete curve	1	Highly toxic at 50 and 100µM
Additional compounds for SAR
MolPort-000-444-343	Specs	AH-034/08896028	135411337	O=C(C1=CC=CS1)N/N=C/C2=C(C=CC=C3)C3=CC=C2O	1.48	5
MolPort-004-950-252	TimTec, LLC	ST016699	135688723	OC(C=C(O)C=C1)=C1/C=N/NC(C(C=C2)=NN2CC3=CC(Br)=CC=C3)=O	6.03	4
Molport-004-951-042	TimTec, LLC	ST018041	9559135	Brc1ccc(Cn2ccc(n2)C(=O)N\N=C\c2ccccc2)cc1	NA	2
Molport-001-897-405	ChemBridge Corporation	5113667	6869068	O=C(N\N=C\c1ccc2OCOc2c1)c1ccn[nH]1	NA	2
MolPort-004-950-612	TimTec, LLC	ST017601	9618442	O=C(N/N=C/C1=CC=C2OCOC2=C1)C3CCN(CC4=CC=C(Br)C=C4)CC3	NA	3
MolPort-004-951-015	Enamine	custom resynthesis	9618654	O=C(N/N=C/C1=CC=C2OCOC2=C1)C(C=C3)=NN3CC(C=C4)=CC=C4Br	NA	1	Primary hit in CUMBRE screen: NMR and LC-MS not consistent with proposed structure. Resynthesized material is inactive.
