# Supplementary material for: Discovery and validation of small molecule stabilizers of mutant triose phosphate isomerase (TPI) as potential lead candidates for TPI deficiency
Source: SLAS Discov. Author manuscript; Available in PMC 2025 Dec 16. (PMC12707346; doi:10.1016/j.slasd.2025.100278)
Supplement: 2 [file NIHMS2122050-supplement-2.xlsx]

## Sheet: Table S3 with structures
SUPPLEMENTAL TABLE 2. Repurchased HTS hits for dose-response
SMILES	PUBCHEM_SID	Molport ID	Supplier	Cat.number
Clc1ccc(cc1)C23N(CCN3C(=O)c4ccccc42)C(=O)c5ccccc5	14729114	MolPort-002-859-782	BIONET - Key Organics Ltd.	1M-566S
Cc1ccc(cc1)C(=O)N2CCN3C(=O)c4ccccc4C23c5ccc(Cl)cc5	14729079	MolPort-002-862-651	BIONET - Key Organics Ltd.	2M-523S
COc1cccc(c1)n2nnnc2S(=O)(=O)C	14731249	MolPort-001-006-117	Vitas M Chemical Limited	STK743794
Cc1c(NC(=O)c2coc(=O)c(Br)c2)c(=O)n(c3ccccc3)n1C	860695	MolPort-000-713-671	Vitas M Chemical Limited	STK549831
CC(C)CNC(=O)c1coc(=O)c(Br)c1	14742627	MolPort-000-812-110	Vitas M Chemical Limited	STL349024
C=CCNc1nc(nnc1c2ccccc2)c3ccccn3	14733368	MolPort-002-877-416	BIONET - Key Organics Ltd.	7L-553S
C1CCC(CC1)Nc2nc(nnc2c3ccccc3)c4ccccn4	14729469	MolPort-002-877-424	BIONET - Key Organics Ltd.	7L-563S
CC(C)Oc1ccc(C=NNC(=O)c2csc(C)c2C)cc1	17386885	MolPort-001-555-880	Vitas M Chemical Limited	STK427136
Cc1ccc(cc1)S(=O)(=O)Nc2cccc3cccnc23	14734290	MolPort-000-384-105	Vitas M Chemical Limited	STK082783
COc1cccc(C=NNc2nc(Nc3ccccc3)nc(n2)n4nc(C)cc4C)c1O	17386215	MolPort-001-663-435	Vitas M Chemical Limited	STK956819
COc1ccc(Nc2nc(nc3ccccc23)N2CCCC2)c(OC)c1	4255465	MolPort-001-005-726	Vitas M Chemical Limited	STK158138
CN(C)C(=O)CSc1cccc2cccnc12	4254770	MolPort-002-092-423	ChemBridge Corporation	7683034
Cc1cc(C=Nn2cnnc2)c(C)n1c3cccc(Cl)c3	7977548	MolPort-002-182-398	Vitas M Chemical Limited	STK197540
CCN(CC)c1nc(Nc2ccccc2)nc(Oc3ccc(O)nn3)n1	4265853	MolPort-002-013-772	ChemBridge Corporation	7871942
Brc1cc(coc1=O)C(=O)NCCC2=CCCCC2	17401829	MolPort-000-745-538	Vitas M Chemical Limited	STK552573
CC(=NNC(=O)Cc1ccc(Cl)cc1)c2ccccn2	17411753	MolPort-002-117-134	ChemBridge Corporation	5633444
Cc1nn(c(O)c1C=NNc2nncc(n2)c3ccccc3)c4ccccc4	17411638	MolPort-002-160-670	ChemBridge Corporation	5650154
OCCCNc1cnn(c2nc3ccccc3[nH]2)c(=O)c1Cl	14744764	MolPort-000-869-641	Combi-Blocks, Inc.	JH-8271
COc1cc(C=NNC(=O)c2cc([nH]n2)c3cccn3C)cc(OC)c1OC	17403457	MolPort-001-968-253	ChemDiv, Inc.	3254-3492
Clc1ccc(cc1Cl)c2[nH]nc3CCCc23	14730163	MolPort-002-856-627	BIONET - Key Organics Ltd.	12H-352S
Fc1ccc(cc1)C(=O)OCn2ncc(Cl)c(Cl)c2=O	17402822	MolPort-002-866-893	BIONET - Key Organics Ltd.	3T-1001
FC(F)(F)c1ccc(cc1)C(=O)OCn2ncc(Cl)c(Cl)c2=O	17402823	MolPort-002-866-895	BIONET - Key Organics Ltd.	3T-1003
Clc1ccccc1C(=O)OCn2ncc(Cl)c(Cl)c2=O	17402821	MolPort-002-866-892	BIONET - Key Organics Ltd.	3T-1000
Cc1ccc(cc1)C(=O)OCn2ncc(Cl)c(Cl)c2=O	17402824	MolPort-002-866-896	BIONET - Key Organics Ltd.	3T-1004
FC(F)(F)c1cccc(c1)C(=O)OCn2ncc(Cl)c(Cl)c2=O	17402747	MolPort-002-866-894	BIONET - Key Organics Ltd.	3T-1002
CSc1nnc(C)c(/C=C/Nc2ccc(C)cc2)n1	17410629	MolPort-002-856-895	BIONET - Key Organics Ltd.	12K-390S
COc1ccc(cc1NC(=O)c2ccc(o2)[N+](=O)[O-])c3cc4ccccc4oc3=O	17416014	MolPort-000-787-997	Vitas M Chemical Limited	STK294423
CCCc1cc(O)n2nc(NCc3ccccc3Cl)nc2n1	865655	MolPort-000-797-177	Vitas M Chemical Limited	STK592434
CCn1c2ccccc2c3cc(C=Nn4cnnc4)ccc13	3711681	MolPort-000-731-789	Vitas M Chemical Limited	STK036406
Oc1ccc(COCc2ccccc2)c3cccnc13.Cl	848472	MolPort-047-151-201	TimTec, LLC	ST077883
COc1ccccc1c2cc(nc(n2)S(=O)(=O)CCCC(=O)NC(C)C)C(F)(F)F	4243278	MolPort-007-583-349	ChemDiv, Inc.	C071-0355
CN(C)C=Nc1ccc2nn(nc2c1)c3ccccc3	7974664	MolPort-003-180-277	ChemBridge Corporation	5256212
CCN(CC)CCOc1c(Br)ccc2c1sc3nc4CCCn4c(=O)c23	7974716	MolPort-009-760-080	Specs	AF-966/00547029
Nc1ccc2CCc3cccc1c32	861557	MolPort-000-145-438	Vitas M Chemical Limited	STK095775
Clc1cccc(Nc2c3CCCc3nc4ncnn24)c1	842670	MolPort-000-106-652	ChemDiv, Inc.	G702-0757
Clc1ccccc1Nc2c3CCCc3nc4ncnn24	846506	MolPort-000-106-634	ChemDiv, Inc.	G702-0648
COc1ccc(cc1)n2nnnc2S(=O)(=O)CC(=O)N3CCCCC3	7966015	MolPort-001-573-411	Vitas M Chemical Limited	STK793265
OCCn1c(=N)n(CCOc2ccc(Cl)cc2Cl)c3ccccc13.Cl	7965390	MolPort-000-747-604	Vitas M Chemical Limited	STL147327
CC(=O)c1ccc-2c(Cc3cc(ccc32)C(=O)C)c1	17432693	MolPort-000-142-000	AK Scientific, Inc.	Y4863
Cc1ccc2occ(C=Nc3nc[nH]n3)c(=O)c2c1	17503893	MolPort-002-572-719	INTERBIOSCREEN DOO BAR	STOCK2S-84040
CCc1cc2c(O)nc(nc2s1)c3ccccn3	22412086	MolPort-002-849-341	Otava, Ltd.	1174477
NC(=NN=Cc1ccc2OCOc2c1)c3nonc3N	22403412	MolPort-002-144-561	ChemBridge Corporation	5321133
NC(=O)c1cccnc1	8139965	MolPort-001-783-876	AK Scientific, Inc.	J50295
CN1CCC(CC1)OC(c2ccccc2)c3ccccc3.Cl	11532996	MolPort-003-666-168	TargetMol Chemicals	T0059
CC(=O)Oc1ccc(cc1)C(c2ccc(OC(=O)C)cc2)c3ccccn3	855868	MolPort-002-045-454	AK Scientific, Inc.	J93002
c1cnc2c(c1)ccc3cccnc32	11533040	MolPort-000-884-337	AK Scientific, Inc.	J92276
O=S1(=O)C=C(Sc2nnc(o2)c3ccccc3)c4ccccc41	4259886	MolPort-001-587-311	INTERBIOSCREEN DOO BAR	STOCK3S-43612
COc1cccc(c1)C(=O)c2sc(NC(C)C)nc2N	859211	MolPort-002-128-572	INTERBIOSCREEN DOO BAR	STOCK2S-97562
O=S1(=O)Nc2c(ccc3cccnc23)-c4ccccc41	857745	MolPort-002-134-452	TimTec, LLC (4 weeks)	STA002529
Cc1cnn2c(ccnc12)C3CC3	24820096	MolPort-002-878-786	BIONET - Key Organics Ltd.	7T-0305
CCOc1nc(Nc2ccc(OC)cc2)nc(n1)N3CCOCC3	24807518	MolPort-001-991-260	TimTec, LLC (4 weeks)	ST50271830
COc1ccc(C=NN=C(N)c2nonc2N)cc1OC	24784878	MolPort-007-569-859	ChemDiv, Inc.	6190-0430
Cn1nnc2ccccc2c1=O	24820700	MolPort-002-874-544	BIONET - Key Organics Ltd.	6K-546S
Cn1cc(CNCc2cn(C)nc2c3ccc(cc3)C4CCCCC4)cn1	24799158	MolPort-005-045-622	ChemBridge Corporation	27612991
[C][C]N([C][C])[C][C]N1C(=O)c2[c][c][c]c3[c]c([N])[c]c(C1=O)c23	26665310	NA	Santa Cruz	sc-215588
Cc1cc(Sc2nnc(N)s2)c3ccccc3n1	26730000	NA	Santa Cruz	sc-357009
[C]N([C])c1nc(=N[C]c2[c][c][c]o2)ss1.Br-	26665014	NA	SelleckChem	S9869
Cn1c(N)c(C(=O)CSc2nc3ccccc3c(=O)n2Cc4ccccc4)c(=O)n(C)c1=O	26657666	NA	Enamine	Z19331941
CCOc1ccc2nc(NC(=O)c3ccccn3)sc2c1	24830650	NA	Enamine	Z30205996
Oc1ccc(N=O)c2cccnc12	26658252	NA	Enamine	EN300-03092
