# Supplementary material for: Discovery and validation of small molecule stabilizers of mutant triose phosphate isomerase (TPI) as potential lead candidates for TPI deficiency
Source: SLAS Discov. Author manuscript; Available in PMC 2025 Dec 16. (PMC12707346; doi:10.1016/j.slasd.2025.100278)
Supplement: 4 [file NIHMS2122050-supplement-4.xlsx]

## Sheet: Table S3
		Table S4. Tissue distribution of Molport 002-877-424 in mice
		Species:	Mouse		Matrix:	Plasma & Tissues
		IP Dose:	20 mg/kg
		Matrix	Time	Plasma or Tissue Homogenate Conc			Mean	Mean Tissue	SD	CV	Mean Tissue/ Plasma Conc Ratio
			(h)	(ng/mL)			(ng/ml)	(ng/g)	(ng/ml)	(%)
		Plasma	0.5	12300	10300	8770	10456.7	N/A	1770.21	16.929	N/A
			1	7700	8560	11200	9153.33		1823.88	19.9258
			2	5560	4380	4500	4813.33		649.41	13.4919
			4	1930	2660	1990	2193.33		405.257	18.4768
			8	868	1310	925	1034.33		240.429	23.2449
		Brain	0.5	339	391	321	350.333	1401.33	36.3501	10.3759	0.134013
			1	186	323	318	275.667	1102.67	77.6938	28.184	0.120466
			2	118	160	129	135.667	542.667	21.7792	16.0535	0.112742
			4	44.1	69.3	59	57.4667	229.867	12.6698	22.0472	0.104802
			8	20.2	29.7	17.1	22.3333	89.3333	6.56531	29.3969	0.086368
		Muscle	0.5	443	648	456	515.667	2062.67	114.788	22.2602	0.197259
			1	336	354	480	390	1560	78.4602	20.118	0.17043
			2	152	206	218	192	768	35.1568	18.3108	0.159557
			4	63.6	92.1	94.2	83.3	333.2	17.093	20.5198	0.151915
			8	26.1	39.8	33.3	33.0667	132.267	6.85298	20.7247	0.127876
		Liver	0.5	4280	3410	3100	3596.67	14386.7	611.746	17.0087	1.37584
			1	2450	3010	3640	3033.33	12133.3	595.343	19.6267	1.32556
			2	1370	1750	1580	1566.67	6266.67	190.351	12.15	1.30194
			4	539	777	744	686.667	2746.67	128.943	18.7781	1.25228
			8	205	311	303	273	1092	59.0254	21.621	1.05575
		Kidney	0.5	2210	2870	2290	2456.67	9826.67	360.185	14.6615	0.939751
			1	1580	2330	2470	2126.67	8506.67	478.574	22.5035	0.929352
			2	889	1240	925	1018	4072	193.098	18.9684	0.845983
			4	314	538	466	439.333	1757.33	114.356	26.0295	0.801216
			8	153	239	196	196	784	43	21.9388	0.757976
		N/A: not applicable
